# Supplementary material for: Lysosomal processing of sulfatide analogs alters target NKT cell specificity and immune responses in cancer
Source: J Clin Invest. 2023 Dec 21;134(4):e165281. doi: 10.1172/JCI165281 (PMC10866642; doi:10.1172/JCI165281)
Supplement: Supporting data values [file jci-134-165281-s235.xlsx]

## Sheet: Fig. 1C
	Rep. exp. # of	2
	n per gr. in this exp.	3
	Read out	IL-2(ng/ml)
	Sphingosine												Phytosphingosine
		C24:0			C24:1			C24:2						pC24:0			pC24:1			pC24:2
	0	0	0	0	0	0	0	0	0	0			0	0	0	0	0	0	0	0	0	0
	0.001	0	0	0	0.00883096	0.00815889	0.00816643	0	0	0			0.001	0	0	0	0	0	0	0	0	0
	0.003	0	0	0	0.00800939	0.00802422	0.0080913	0	0	0			0.003	0	0	0	0	0	0	0	0	0
	0.01	0	0	0	0.00821181	0.00810628	0.0081363	0.00638713	0.00630689	0.00651861			0.01	0	0	0	0.00835703	0.0082498	0.00817398	0.00645571	0.00648081	0.00644945
	0.03	0	0	0	0.00819666	0.00833394	0.00827267	0.00634381	0.00639334	0.00643694			0.03	0	0	0	0.00809879	0.0081363	0.0081363	0.0064307	0.00646198	0.00641199
	0.1	0.00626753	0.00633926	0.00639552	0.124812	0.115349	0.124221	0.0334877	0.0340739	0.032404			0.1	0.00626753	0.00647657	0.00642784	0.00823459	0.00819666	0.00818153	0.0067755	0.00654391	0.00654391
	0.3	0.00638746	0.0063794	0.00644405	1.23127	1.31344	1.40815	0.1165	0.125823	0.0733451			0.3	0.00792756	0.0104782	0.0128257	0.102053	0.126797	0.125901	0.0087063	0.00817105	0.00829441
	1	0.00679215	0.00636332	0.00643594	1.44854	1.50424	1.60976	0.588313	0.663276	0.410484			1	0.153308	0.238964	0.240529	1.06429	0.982477	1.13286	0.827523	0.892745	0.839689
	3	0.0980447	0.243152	0.167966	0.723839	0.871262	0.991924	0.437824	0.385094	0.227779			3	0.753851	0.959207	0.944684	1.13039	1.11443	1.30149	0.543487	0.360406	0.409651
	10	0.484939	0.744727	0.611247	0.0917533	0.0694231	0.0478865	0.137716	0.0798521	0.107294			10	0.0113889	0.0130498	0.0131772	0.0180859	0.0211407	0.0229775	0.0719862	0.0871706	0.0778075
	30	0.245263	0.314148	0.218854	0	0	0	0	0	0			30	0.00723492	0.00789888	0.00842785	0	0	0	0	0	0

## Sheet: Fig. 2A
	Rep. exp. # of	2
	n per gr. in this exp.	3
	Read out	IL-2(ng/ml)
	DN32										XV19
		Rat IgG			20H2							Rat IgG			20H2
	anti-CD3	65.2959	57.5455	57.3347	54.5904	52.3136	58.5384				anti-CD3	4.40311	4.12896	3.97955	4.32777	4.39021	4.69083
	KRN7000	32.2822	43.2584	38.1273	5.21769	4.38936	5.59126				KRN7000	0	0	0	0	0	0
	Unloaded	0.0313715	0.0296019	0.0831733	0	0	0				Unloaded	0	0	0	0	0	0
	C24:0	0.614632	0.811072		0	0	0				C24:0	0	0	0	0	0	0
	C24:1	0	0	0	0	0	0				C24:1	2.50454	3.08833	3.25559	0	0	0
	C24:2	0.466211	0.564022	0.843343	0	0	0				C24:2	2.73839	3.00904	3.29048	0	0	0
	pC24:0	3.12917	5.46763	6.22879	0	0	0				pC24:0	0.715503	0.990579	1.25506	0	0	0
	pC24:1	7.53659	9.93297	8.9597	0	0	0				pC24:1	2.41003	2.40842	2.49446	0	0	0
	pC24:2	2.57261	2.35602	6.61792	0	0	0				pC24:2	1.53751	1.55768	1.85739	0	0	0
	Media	0	0	0	0	0	0				Media	0	0	0	0	0	0

## Sheet: Fig. 2B
	Rep. exp. # of	2
	n per gr. in this exp.	2
	Read out	IL-2(ng/ml)
	DN32								XV19
		C24:1		C24:2						C24:1		C24:2
	0.1	0.01	0.01	0.01	0.01				0.1	0.22	0.26	0.1	0.09
	0.3	0.01	0.01	0.01	0.01				0.3	0.88	1.12	0.43	0.36
	1	0.01	0.01	0.01	0.01				1	1.21	1.29	1.03	0.91
	3	0.01	0.01	0.01	0.01				3	0.75	0.71	0.96	0.92
	10	0.01	0.01	0.01	0.01				10	0.08	0.11	0.5	0.4
	30	0.01	0.01	0.01	0.01				30	0.06	0.06	0.06	0.06

## Sheet: Fig. 2C
	Rep. exp. # of	2
	n per gr. in this exp.	2
	Read out	IL-2(ng/ml)
	24.9E							24.8A
		RatIgG		20H2					RatIgG		20H2
	anti-CD3	10	10	10	10			anti-CD3	1	1	1	1
	KRN7000	10	10	2.5	2.02			KRN7000	0.01	0.01	0.01	0.01
	Unloaded	0.53	0.44	0.01	0.01			Unloaded	0.01	0.02	0.01	0.01
	C24:1	0.64	0.45	0.01	0.01			C24:1	0.01	0.01	0.01	0.01
	C24:2	0.79	0.51	0.01	0.01			C24:2	0.01	0.01	0.01	0.01
	Media	0.01	0.01	0.01	0.01			Media	0.01	0.01	0.01	0.01

## Sheet: Fig. 3A
	Rep. exp. # of	3
	n per gr. in this exp.	11-14 combined
	Read out	# lung nodules
		Vehicle	KRN7000	C24:1	C24:2
		155	0	193	9
		151	2	166	41
		116	0	276	51
		246	0	183	101
		171	0	220	61
		0	0	278	99
		202	0	213	61
		161	0	141	41
		142	0	128	32
		148	0	157	48
		144	0	131	42
		16	0		41
		170
		18

## Sheet: Fig. 3B
	Rep. exp. # of	2
	n per gr. in this exp.	9 to10
	Read out	# of lung nodules
		C24:1										C24:2
	0	51	42	20	97	0	81	45	53	41		51	42	20	97	0	81	45	53	41
	0.5	108	72	25	70	33	77	30	22	0	0	39	5	11	32	52	51	25	62	0	35
	5	76	45	144	77	60	0	55	0	57		10	20	41	8	54	45	31	6	21	15
	30	126	3	133	87	60	151	52	0	35		26	1	5	30	1	22	6	15	54	23

## Sheet: Fig. 4A
	Rep. exp. # of	2
	n per gr. in this exp.	3
	Read out	IFNg(ng/ml),IL13(pg/ml),IL4(pg/ml)
	IFNg
		C24:1 (CD1d+/+)			C24:2 (CD1d+/+)			C24:1 (CD1d-/-)			C24:2 (CD1d-/-)
	1.5	0.04	0.5	0.17	30.6	13.1	9.7	0.08	0.03	0.09	0.03	0.02	0.01
	3.1	0.37	0.33	0.2	95.1	71.8	14.8	0.1	0.24	0.1	0.07	0.07	0.01
	6.3	0.4	0.76	0.6	103.5	67.2	28.6	0.07	0.02	0.02	0.06	0.12	0.02
	12.5	1.08	1.26	0.81	116	144.1	25.3	0.1	0.11	0.06	0.04	0.07	0.01
	25	1.73	2.58	1.34	61.9	93.4	29.2	0.09	0.05	0.17	0.02	0.01	0.01
	50	0.82	1.1	1.49	8.3	10.6	4.3	0	0.01	0	0	0	0
	100	0	0	0	0.79	0.34	0.01
	IL13
		C24:1 (CD1d+/+)			C24:2 (CD1d+/+)			C24:1 (CD1d-/-)			C24:2 (CD1d-/-)
	1.5	38.9	247.5	222.1	4597.6	2455.6	2450.4	14.9	29.5	15.8	14	8.9	2.5
	3.1	386	306.5	258.7	5797.1	4625	3323.4	15.4	13.3	10.3	11.6	6.4	2.5
	6.3	880.4	513.6	584	5343.4	6052.3	4574.1	9.8	7.3	14.9	11.6	10.7	2.9
	12.5	777.2	563.5	523.5	6668.4	5871.1	4333.2	7	11.4	14.7	18.6	25.5	-1.4
	25	871.5	743.8	864.9	6553	5817	3686.5	10.3	16.3	13.3	18.6	4.3	17
	50	210	575.6	283.8	2913.7	2499.2	1271	5	35	11.4	13	13.3	16.7
	100	-14	-6.4	-4.4	222.8	-81.4	-82.6
	IL4
		C24:1 (CD1d+/+)			C24:2 (CD1d+/+)			C24:1 (CD1d-/-)			C24:2 (CD1d-/-)
	1.5	120.2	179.9	190.2	2457.6	2138.5	1872.7	-1	3.8	5.6	4.9	1.8	-0.3
	3.1	264.9	275.3	254.6	2375.4	2366.9	2004.2	1.1	4.3	8.4	4.3	8.4	1.8
	6.3	556.2	411.4	430.9	2602.5	2464.5	2108.6	0	0.6	6.4	2	2.8	2
	12.5	699.3	545.2	736.2	2484.6	2404.3	2127.9	1.9	10.4	7.5	4.8	0	6
	25	834.9	769.3	883.8	2413.3	2202.1	1600.3	4.2	6.8	5.3	6.6	0	8.5
	50	278.6	542.9	344.9	1564.2	1298.6	910.9	-0.2	2.5	-0.3	0.2	0.6	0.5
	100	109.9	113.1	113	320.2	284.3	227.5

## Sheet: Fig. 4B
	Rep. exp. # of	3
	n per gr. in this exp.	3
	Read out	IFNg(pg/ml),IL13(pg/ml)
	IFNg
		C24:1			C24:2
	1.6				183.5	80.7	137.7
	3.1				231.6	165.8	246.5
	6.3	47.7	51.2	55.5	355.4	215.1	342.8
	12.5	50.1	54.7	58.5	206.5	311.8	144.8
	25	112.8	60	50.5	326.1	126.2	128.7
	50	59.9	79.9	55.6	85.1	115.6	105.6
	IL13
		C24:1			C24:2
	1.6				2109	486	3464.7
	3.1				3335.2	2553.5	2938
	6.3	156.6	134.5	215.3	3152.3	1949.2	3598.8
	12.5	208.9	786.6	292.2	1954.1	2027.8	1536.6
	25	1054.7	661.5	189.7	1358.4	529.9	857.7
	50	321.9	636.8	523.4	546.5	478.6	763.2

## Sheet: Fig. 4C and 4D
	Rep. exp. # of	2
	n per gr. in this exp.	6
	Read out	each cytokine levels; Log10(pg/ml)
	IFNg			IL4			IL6			IL12p70			IL17A			IL2			TNFa
	C24:1	C24:2		C24:1	C24:2		C24:1	C24:2		C24:1	C24:2		C24:1	C24:2		C24:1	C24:2		C24:1	C24:2
	0.113943	2.84576		0.146128	1.76125		1.22763	1.70885		0.049218	0.683047		0.445604	0.445604		0.318063	0.523746		0.865104	1.72509
	0.732394	2.79416		0.818885	1.80106		1.30814	1.55859		0.201397	0.777427		0.445604	0.445604		0.361728	1.04883		1.37181	1.83193
	0.752816	2.77168		0.587711	1.87315		1.31302	1.63478		0.318063	0.793092		0.445604	0.445604		0.338456	1.07078		1.20925	1.86147
	1.32428	2.877		1.41497	1.81023		1.36996	1.75565		0.419956	0.85248		0.445604	0.683947		0.383815	0.807535		1.60336	1.81571
	0.519828	2.814		0.761928	1.64992		1.2938	1.61878		0.1959	0.78533		0.445604	0.544068		0.474216	0.802089		0.865104	1.7303
	0.823474	2.50419		0.970347	1.69496		1.90146	1.60141		0.453318	0.436163		0.477121	0.608526		0.622214	0.649335		1.40841	1.70509
	TGFb			IL13			sCD40L			IL10
	C24:1	C24:2		C24:1	C24:2		C24:1	C24:2		C24:1	C24:2
	1.7992	1.49443		0	0.713491		0.899273	1.14922		1.11394	1.11394
	2.22994	2.22773		0.623249	0.431364		1.08636	1.28803		1.11394	1.35411
	2.42374	2.38748		0.556303	0.881385		0.7348	1.36661		1.11394	1.33264
	2.00582	1.86356		0.761928	0.953276		0.49276	1.06333		1.11394	1.52853
	1.9652	1.53681		0.83123	0.947434		0.669317	1.17984		1.11394	1.4133
	2.30014	2.17278		0.635484	0.632457		1.08814	0.960946		1.55315	1.11394

## Sheet: Fig. 4E
	Rep. exp. # of
	n per gr. in this exp.	5
	Read out	PCA
				Vehicle					aGC					C24:1					C24:2
				sample 21	sample 22	sample 23	sample 24	sample 25	sample 11	sample 12	sample 13	sample 14	sample 15	sample 16	sample 17	sample 18	sample 19	sample 20	sample 6	sample 7	sample 8	sample 9	sample 10
		24h	IFNg	2.85	6.34	2.7	4.17	4.35	2433	49725	3540	31658	99868	5.71	3.99	9.65	19.45	9.9	135.31	102.77	1.53	169.98	63.06
			IL-15	2.08	1.96	4.09	1.37	1.93	2.9	6.17	4.46	13.25	69.97	1.04	235.64	1.37	2.9	2.73	1.48	3.2	1.17	1.55	0.7
			TNFa	5.06	7.97	5.59	7.04	6.68	8.22	17.22	10.25	19.73	29.09	3.86	6.31	5.18	5.59	6.13	4.94	6.19	3.52	7.66	5.29
			IL-2	0.9	1.2	0.88	1.11	0.83	0.99	1.35	1.15	1.69	2.39	0.81	1.09	0.79	0.84	0.83	0.71	0.94	0.71	0.71	0.71
			IL-6	5.69	29.71	44.52	3.3	2.58	71.19	411.45	264.19	641.33	68.47	38.71	114.15	97.87	3.83	5.69	154.19	375.47	10.29	10.69	24.89
			IL-4	0.94	1.25	1.01	1.25	1.12	3.68	10.55	6.21	4.53	19.58	2.01	3.35	1.69	2.08	1.89	2.01	1.71	0.9	3.71	1.75
			IL-10	3.32	3.32	3.32	3.32	3.32	3.32	3.32	3.32	3.32	3.32	3.32	3.32	3.32	3.32	3.32	3.32	3.32	3.32	3.32	3.32
			IL-9	3.92	68.57	31.84	64.87	314.47	3.92	36.18	5.06	36.89	34.74	16.77	65.49	3.92	28.9	58.55	44.6	19.85	3.92	6.61	3.92
			IL-17A	0.44	1.66	0.74	1.15	0.72	0.28	0.69	1.02	0.86	1.08	0.3	0.74	0.61	1.05	1.15	1.32	1.02	0.28	1.55	0.56
			IL-17F	1	1.16	1	1.09	1	1	1	1	1	1.22	1	1	1	1	1	1	1	1	1	1
			IL-21	1.12	2.63	1.12	1.52	1.12	1.12	1.12	1.12	1.12	2.19	1.12	1.12	1.12	1.12	1.12	1.12	1.12	1.12	1.12	1.12
			IL-22	22.24	42.19	9.22	115.36	47.24	10.71	8.65	9.48	7.53	8.48	19.4	5.17	9.48	32.65	47.91	4.55	12.24	5.79	9.48	6.74
			IL-13	2.02	2.02	2.02	2.02	2.02	2.02	2.02	2.02	2.02	2.46	2.02	2.02	2.02	2.02	2.02	2.02	2.02	2.02	2.02	2.02
		12h	IFNg	1	1	1	1	1	177407	214283	214283	214283	214283	20.8	8.89	55.53	28.39	40.87	27059	20898	3.15	16890	10390
			IL-15	19.17	4.97	23.47	1.89	9.78	31.08	51.86	66.11	195.65	257.74	6.71	176.45	14.29	5.45	15.81	11.27	34.39	3.91	17.59	27.03
			TNFa	3.69	1.74	2.62	2.78	5	12.89	20.52	24.37	28.69	31.28	5.47	9.16	12.18	6.19	9.67	20.92	37.18	4.14	21.05	26.63
			IL-2	0.71	0.71	0.71	0.71	0.77	7.46	12.76	14.53	19.34	20.65	1.01	1.6	1.31	0.97	0.71	6.44	8.34	0.75	4.68	3.74
			IL-6	10.09	31.74	412.61	65.35	31.86	104.29	705.96	851.55	725.09	128.11	82.36	2078	1153	7.81	267.96	439.45	328.33	24.06	62.6	291.5
			IL-4	0.9	0.9	0.9	0.9	0.9	99.43	185.92	105.98	150.56	213.84	14.74	11.16	32.4	11.18	49.41	46.51	245.14	0.9	150.26	56.79
			IL-10	3.32	3.32	3.32	3.32	3.32	3.32	3.32	3.32	20.43	72.8	3.32	3.32	3.32	3.32	3.32	3.32	3.32	3.32	3.32	3.32
			IL-9	11.31	49.35	128.34	79.29	3.92	169.42	36.18	109.02	97.62	176.72	100.79	79.29	94.4	94.4	41.13	5.84	226.87	28.9	160.7	126.01
			IL-17A	0.28	0.32	0.58	0.28	0.28	0.58	1.15	2.75	1.11	0.98	0.44	0.38	1.29	0.66	1.32	0.66	2.16	0.53	1.55	2.16
			IL-17F	1	1	1	1	1	1	1	1.48	1	1	1	1	1	1	1	1	1.22	1	1	1
			IL-21	1.12	1.12	1.12	1.12	1.12	1.12	1.12	2.33	1.12	1.12	1.12	1.12	1.12	1.12	1.12	1.12	7.02	1.12	1.12	1.12
			IL-22	11.61	5.43	5.35	14.22	3.56	4.67	15.6	21.93	9.8	24.17	4	5.32	15.76	2.63	13.38	4.41	13.1	4.36	8.42	9.16
			IL-13	2.02	2.02	2.02	2.02	2.02	4.31	14.08	7.04	12.38	54.13	2.02	2.02	2.02	2.02	2.02	2.02	2.02	2.02	2.02	2.02
		6h	IFNg	1.03	3.15	1	1.42	1.32	19633	188249	51212	140128	202242	14.68	3	4.72	4.72	1.65	252.75	151.31	1.89	155.37	263.4
			IL-15	12.99	9.63	71.57	2.28	15.44	45.53	35.11	43.91	92.38	113.01	15.34	14.87	9.42	18.22	10.65	7.56	12.57	5.69	11.43	22.42
			TNFa	2.83	2.72	7.97	2.72	3.47	164.05	130.99	185.98	166.83	147.67	6.8	6.25	4.31	5.89	4.54	21.85	17.28	4.88	29.62	39.5
			IL-2	0.71	0.84	0.71	0.71	0.71	908.27	1905	1146	1614	2438	1.51	1.15	1.03	1.35	0.73	22.52	14.48	1.11	36.05	34.81
			IL-6	24.83	105.4	128.57	13.75	90.94	1335	2998	1411	1303	773.68	267.52	499.31	401.22	58.09	26.62	660.78	68.95	67.49	42.83	376.32
			IL-4	0.9	0.9	0.9	0.9	0.9	2607	4354	3676	2548	3371	18.24	1.45	12.71	17.53	9.62	231.64	295.34	1.4	341.84	395.6
			IL-10	3.32	3.32	3.32	3.32	3.32	3.32	3.32	4.65	3.32	3.32	3.32	3.32	3.32	3.32	3.32	3.32	3.32	3.32	3.32	3.32
			IL-9	44.6	112.52	108.51	50.69	215.99	213.7	172.13	184.54	146.57	240.05	41.13	3.92	59.19	174.05	85.02	145.72	109.02	123.66	140.94	227.81
			IL-17A	0.38	1.15	1.05	1.4	0.92	2.66	3.04	5.2	2.16	3.09	3.7	0.4	1.08	1.95	0.8	2.07	1.22	0.83	1.99	2.61
			IL-17F	1	1	1	1	1	1.42	2.08	2.4	1	1.02	1.58	1	1	1.11	1	1.05	1	1	1.13	1.18
			IL-21	1.12	1.12	1.12	1.12	1.12	1.12	1.65	1.91	1.12	1.12	1.12	1.12	1.12	1.12	1.12	1.12	1.12	1.12	1.12	1.12
			IL-22	10.62	11.85	5.27	4.48	2.87	14.03	42.82	14.25	14.56	43.01	7.14	4.7	15.29	7.86	6.34	5.71	16.37	4.55	5.94	10.47
			IL-13	2.02	2.02	2.02	2.02	2.02	4.13	50.02	8.63	25.76	129.57	2.02	2.02	2.02	2.02	2.02	2.02	2.02	2.02	2.02	2.02
		3h	IFNg	5.1	3.15	3.15	2.14	1.53	901.35	7221	1225	8679	6590	1.12	1	1	2.55	1	8.64	5.71	1	1	7.23
			IL-15	8.21	10.4	21.69	3.78	17.33	8.61	3.91	6.56	13.46	15.97	6.52	18.91	4.14	12.99	6.42	8.71	8.31	4.83	9.22	18.28
			TNFa	3.75	3.42	2.78	3.63	3.86	50.51	194.8	66.68	188.64	399.31	3.09	4.25	2.37	2.88	2.93	4.65	3.52	3.47	4.02	4.77
			IL-2	0.79	0.84	0.81	0.86	0.71	294.61	1777	299.79	1638	4418	0.71	0.77	0.71	0.71	0.71	1.03	0.88	0.73	1.09	1.2
			IL-6	2.21	1.86	2.21	1.36	0.99	44.78	124.75	78.02	115.73	278.08	0.72	1.71	1.62	2.08	1.25	1.5	1.07	1.17	1.2	1.74
			IL-4	1.26	0.96	0.94	1.19	1.04	1428	5526	2060	4460	9812	0.9	0.9	0.9	0.9	0.9	19.66	3.48	0.9	14.02	18.16
			IL-10	3.32	3.32	3.32	3.32	3.32	3.32	3.32	3.32	3.32	3.32	3.32	3.32	3.32	3.32	3.32	3.32	3.32	3.32	3.32	3.32
			IL-9	71.61	103.91	262.55	200.56	208.38	135.62	137.41	215.34	52.02	201.94	156.22	517.15	288.15	101.31	116.46	101.31	67.35	52.68	77.54	97.62
			IL-17A	1.29	1.18	1.29	1.11	1.82	3.75	4.4	1.99	2.89	2.94	0.69	0.86	0.36	0.63	0.3	0.77	0.89	0.44	1.08	0.95
			IL-17F	1	1	1.02	1.02	1.3	1.64	1.72	1.18	1.16	1.04	1	1	1	1	1	1	1	1	1	1
			IL-21	1.12	1.12	1.12	1.12	1.12	3.28	1.12	1.12	1.12	1.12	1.12	1.12	1.12	1.12	1.12	1.12	1.12	1.12	1.12	1.12
			IL-22	10.41	9.71	7.58	4.24	9.54	10.65	11.54	7.8	9.02	14.56	12.21	8.25	6.07	13.47	8.56	12	19.63	7.34	5.45	13.22
			IL-13	2.02	2.02	2.02	2.02	2.02	2.75	19.12	3.32	5.88	88.31	2.02	2.02	2.02	2.02	2.02	2.02	2.02	2.02	2.02	2.02

[truncated: 21 more sheets: Fig. 4F, Fig. 4G, Fig. 5B, Fig. 5C, Fig. 5D, Fig. 6A, Fig. 6B, Fig. 6C, Fig. 6D, Fig. 7A, Fig. 7B, Fig. 7C, Fig. 8A, Fig. 8B, Fig. 8C, Fig. 8D, Fig. 8E, Fig. S1, Fig. S2B, Fig. S3B …]
